# Supplementary material for: A high-throughput approach to identify BRCA1-downregulating compounds to enhance PARP inhibitor sensitivity
Source: iScience. 2024 Jun 4;27(7):110180. doi: 10.1016/j.isci.2024.110180 (PMC11238136; doi:10.1016/j.isci.2024.110180)
Supplement: Table S1. List of 163 HEK293T BRCA1-HiBiT Medical Collection, related to Figure 5 and Table 4 [file mmc2.xlsx]

## Sheet: Sheet1
Supplementary Table 1. List of 163 HEK293T BRCA1-HiBiT Medical Collection. Related to Figure 5 and Table 4
No.	Library	Compound	% Activity	B score
1	LOPAC	Z-L-Phe chloromethyl ketone	70.341	-8.012
2	LOPAC	Calmidazolium chloride	64.448	-9.855
3	LOPAC	CGP-74514A hydrochloride	36.169	-16.979
4	LOPAC	Chelerythrine chloride	33.599	-17.545
5	LOPAC	Calcimycin	22.102	-20.998
6	LOPAC	WB-4101 hydrochloride	130.403	8.135
7	LOPAC	6-7-ADTN hydrobromide	62.816	-8.957
8	LOPAC	1,3,5-tris(4-hydroxyphenyl)-4-propyl-1H-pyrazole	68.86	-9.26
9	LOPAC	Dequalinium analog, C-14 linker	46.235	-11.184
10	LOPAC	NSC 95397	52.403	-13.003
11	LOPAC	Dihydroouabain	28.546	-15.299
12	LOPAC	(S)-(+)-Camptothecin	28.511	-15.456
13	LOPAC	Emetine dihydrochloride hydrate	18.691	-18.843
14	LOPAC	Idarubicin	22.635	-19.523
15	LOPAC	Metrifudil	68.112	-9.587
16	LOPAC	Oligomycin A	66.016	-10.665
17	LOPAC	Nocodazole	53.599	-13.299
18	LOPAC	Phenylephrine hydrochloride	53.312	-15.238
19	LOPAC	Mitoxantrone	24.202	-22.107
20	LOPAC	Ouabain	9.296	-27.727
21	LOPAC	U-62066	68.605	-12.004
22	LOPAC	Pergolide methanesulfonate	61.002	-12.763
23	LOPAC	U0126	64.241	-13.205
24	LOPAC	Thapsigargin	60.589	-14.201
25	LOPAC	Vinblastine sulfate salt	58.894	-15.136
26	LOPAC	Rotenone	52.208	-15.29
27	LOPAC	Vincristine sulfate	55.737	-15.981
28	LOPAC	Tyrphostin A9	52.474	-17.868
29	LOPAC	Pregnenolone sulfate sodium	40.22	-18.395
30	LOPAC	Sanguinarine chloride	12.448	-28.528
31	LOPAC	Tetraethylthiuram disulfide	7.113	-32.792
32	NIH1	VINORELBINE BITATRATE	52.645	-12.243
33	NIH1	MOSAPRIDE CITRATE	43.757	-12.994
34	NIH1	IDARUBICIN HCl	21.09	-16.715
35	NIH1	EPIRUBICIN HYDROCHLORIDE	24.383	-17.284
36	NIH1	TOPOTECAN HCL	28.864	-17.652
37	NIH1	TRIPTOLIDE	24.331	-18.082
38	NIH1	DOXORUBICIN HYDROCHLORIDE	23.553	-18.998
39	NIH1	TETRAETHYLTHIURAM DISULFIDE	1.18	-21.454
40	NIH1	Etoposide	64.542	-6.188
41	NIH1	VINCRISTINE SULFATE	58.969	-6.979
42	NIH1		54.496	-7.35
43	NIH1	VINDESINE SULFATE	51.144	-8.573
44	NIH1	DACTINOMYCIN	18.516	-13.035
45	NIH1	HOMOHARRINGTONINE	6.796	-17.307
46	NIH2	SAM002589939	59.776	-10.452
47	NIH2	SAM002548959	62.31	-11.251
48	NIH2	SAM002554901	50.957	-13.079
49	NIH2	SAM002548978	54.888	-13.903
50	NIH2	SAM002589992	37.233	-17.263
51	NIH2	SAM002699896	26.866	-19.356
52	NIH2	SAM002264645	8.002	-23.408
53	PKI	BI-6727, volasertib	45.319	-10.18
54	PKI	Go 6976, PD-406976, Go-6976, Goe-6976	42.094	-10.517
55	PKI	AV-412, MP-412	40.254	-11.304
56	PKI	AZD 7762, AZD-7762 hydrochloride	38.226	-12.446
57	PKI	MK-1775, MK1775	41.678	-12.454
58	PKI	BI 2536, BI-2536	34.328	-12.786
59	PKI	TCS 2312 dihydrochloride, TCS-2312	34.498	-13.234
60	PKI	SNS-032, BMS387032, BMS-387032	24.98	-14.258
61	PKI	Staurosporine, AM-2282	17.751	-14.561
62	PKI	Alvocidib, HMR-1275, Flavopiridol	27.643	-15.411
63	PKI	A-443654, A-654	15.002	-15.575
64	PKI	PIK-75 hydrochloride	19.44	-16.433
65	PKI	Ryuvidine	8.751	-18.128
66	PKI	GLPG-0259, Compound A	41.975	-6.483
67	PKI	CHIR-124	26.495	-7.074
68	PKI	Hesperadin	34.562	-7.269
69	PKI	Compound 71	24.705	-8.3
70	PKI	LY-2606368	27.48	-8.377
71	PKI	Cdk1/2 Inhibitor III	18.807	-8.394
72	PKI	AT-7519 hydrochloride	21.706	-8.657
73	PKI	PD 166285 dihydrochloride	26.642	-8.749
74	PKI	ASC-069, APY 69	18.513	-8.772
75	PKI	(+)-P276, P276-00, Riviciclib hydrochloride	22.912	-8.991
76	PKI	ASC-082, APY 82	12.864	-9.734
77	PKI	TAK-901	56.74	-13.825
78	PKI	XL-228, EXEL-2280	49.567	-17.24
79	PKI	BAY 1895344, BAY-1895344 HCl	40.94	-20.158
80	PKI	Lck inhibitor	28.191	-24.185
81	PKI	OICR0016876A01	24.405	-26.109
82	PKI	OTS964 HCl	16.643	-27.016
83	PKI	THZ1, THZ-1	16.909	-27.673
84	PKI	OTSSP167, OTS-167, OTS-167PO, OTSSP-167	18.295	-28.895
85	PKI	OTS-964 H2O	16.188	-29.742
86	Prestwick	Antimycin A	81.541	-7.388
87	Prestwick	Paclitaxel	66.311	-9.545
88	Prestwick	Disulfiram	66.339	-10.63
89	Prestwick	Mebendazole	70.167	-11.056
90	Prestwick	Albendazole	69.981	-11.919
91	Prestwick	Fenbendazole	62.752	-13.084
92	Prestwick	Camptothecin (S,+)	34.834	-21.373
93	Prestwick	Digitoxigenin	36.757	-14.585
94	Prestwick	Digoxin	34.481	-15.762
95	Prestwick	Mitoxantrone dihydrochloride	18.5	-20.142
96	Prestwick	Strophantine octahydrate	10.304	-21.967
97	Prestwick	Cephaeline dihydrochloride heptahydrate	8.247	-23.836
98	Prestwick	Emetine dihydrochloride	10.629	-26.539
99	Prestwick	Monensin sodium salt	78.565	-9.099
100	Prestwick	Digoxigenin	69.021	-12.321
101	Prestwick	Podophyllotoxin	46.929	-18.472
102	Prestwick	Cycloheximide	42.957	-20.831
103	Prestwick	Strophanthidin	41.012	-21.603
104	Prestwick	Lanatoside C	31.76	-24.635
105	Prestwick	Parbendazole	63.559	-17.479
106	Prestwick	Sanguinarine	18.233	-36.595
107	Prestwick	Proscillaridin A	16	-36.979
108	Selleck	Tanespimycin (17-AAG)	42.505	-7.021
109	Selleck	Teniposide	56.431	-7.316
110	Selleck	Ganetespib (STA-9090)	23.59	-9.765
111	Selleck	Onalespib (AT13387)	25.902	-9.919
112	Selleck	Epirubicin HCl	27.506	-9.945
113	Selleck	Flavopiridol (Alvocidib)	21.626	-10.65
114	Selleck	YM155 (Sepantronium Bromide)	0.362	-12.689
115	Selleck	Tofacitinib (CP-690550,Tasocitinib)	70.486	-6.317
116	Selleck	Tivantinib (ARQ 197)	57.072	-8.7
117	Selleck	Volasertib (BI 6727)	43.286	-11.543
118	Selleck	Dinaciclib (SCH727965)	41.353	-12.09
119	Selleck	Zinc Pyrithione	46.551	-12.495
120	Selleck	Carfilzomib (PR-171)	38.983	-12.717
121	Selleck	Aloxistatin	134.267	9.344
122	Selleck	Napabucasin	79.076	-6.348
123	Selleck	Docetaxel Trihydrate	76.471	-6.828
124	Selleck	abemaciclib (LY2835219)	71.439	-7.626
125	Selleck	Dasatinib Monohydrate	66.869	-9.989
126	Selleck	Puromycin 2HCl	58.642	-10.898
127	Selleck	Vinorelbine Tartrate	50.69	-11.504
128	Selleck	Selinexor (KPT-330)	38.264	-16.162
129	TOCRIS	1-Acetyl-4-methylpiperazine hydrochloride	65.906	-6.66
130	TOCRIS	Pyrrolidinedithiocarbamate ammonium	69.711	-7.978
131	TOCRIS	FCCP	64.569	-8.373
132	TOCRIS	Dorsomorphin dihydrochloride	56.21	-8.451
133	TOCRIS	Malonoben	47.497	-10.76
134	TOCRIS	3'-Fluorobenzylspiperone maleate	52.717	-11.014
135	TOCRIS	BNTX maleate	17.879	-20.773
136	TOCRIS	Colchicine	54.913	-14.778
137	TOCRIS	Etoposide	52.477	-16.148
138	TOCRIS	Brefeldin A	31.364	-19.795
139	TOCRIS	Actinomycin D	22.142	-21.544
140	TOCRIS	A23187, free acid	21.784	-23.241
141	TOCRIS	BI 78D3	17.807	-23.709
142	TOCRIS	Daunorubicin hydrochloride	26.112	-24.102
143	TOCRIS	Anisomycin	11.168	-27.901
144	TOCRIS	Homoharringtonine	9.68	-29.073
145	TOCRIS	Cantharidin	60.058	-12.667
146	TOCRIS	S-Trityl-L-cysteine	56.989	-13.409
147	TOCRIS	NSC 663284	54.824	-14.653
148	TOCRIS	Y 29794 oxalate	55.717	-15.399
149	TOCRIS	D-64131	49.812	-15.763
150	TOCRIS	2,3-DCPE hydrochloride	49.491	-17.098
151	TOCRIS	CD 437	20.219	-24.553
152	TOCRIS	Ro 31-8220 mesylate	24.455	-25.657
153	TOCRIS	Doxorubicin hydrochloride	26.725	-25.848
154	TOCRIS	SCH 79797 dihydrochloride	10.249	-29.078
155	TOCRIS	ARP 101	35.268	-8.938
156	TOCRIS	NSC 3852	29.959	-9.503
157	TOCRIS	PD 407824	46.226	-10.318
158	TOCRIS	IMD 0354	19.343	-12.431
159	TOCRIS	RITA	11.118	-12.797
160	TOCRIS	ER 27319 maleate	20.9	-13.011
161	TOCRIS	JTC 801	2.186	-14.452
162	TOCRIS	N-Acetyl-N-acetoxy-4-chlorobenzenesulfonamide	17.603	-14.777
163	TOCRIS	NSC 146109 hydrochloride	12.39	-15.091
